# Supplementary material for: The amyloid precursor protein is a conserved Wnt receptor
Source: eLife. 2021 Sep 9;10:e69199. doi: 10.7554/eLife.69199 (PMC8437438; doi:10.7554/eLife.69199)
Supplement: Figure 3—source data 1. [file elife-69199-fig3-data1.zip]

Archive with 16 entries (15 files):
- Figure 3A_Source Data/
- __MACOSX/._Figure 3A_Source Data
- Figure 3A_Source Data/Figure_3A-Source_data_1_raw_ipFlag_anti_Myc_immunoblot.tif
- __MACOSX/Figure 3A_Source Data/._Figure_3A-Source_data_1_raw_ipFlag_anti_Myc_immunoblot.tif
- Figure 3A_Source Data/Figure_3A-Source_data_1_raw_ipFlag_anti_Flag_immunoblot.tif
- __MACOSX/Figure 3A_Source Data/._Figure_3A-Source_data_1_raw_ipFlag_anti_Flag_immunoblot.tif
- Figure 3A_Source Data/Figure 3A-Source Data 1 labeled bands.pdf
- __MACOSX/Figure 3A_Source Data/._Figure 3A-Source Data 1 labeled bands.pdf
- Figure 3A_Source Data/Figure_3A-Source_data_1_raw_ipMyc_anti_flag_immunoblot.tif
- __MACOSX/Figure 3A_Source Data/._Figure_3A-Source_data_1_raw_ipMyc_anti_flag_immunoblot.tif
- Figure 3A_Source Data/Figure_3A-Source_data_1_raw_ipMyc_anti_Myc_immunoblot.tif
- __MACOSX/Figure 3A_Source Data/._Figure_3A-Source_data_1_raw_ipMyc_anti_Myc_immunoblot.tif
- Figure 3A_Source Data/Figure_3A-Source_data_1_raw_input_anti_Myc_immunoblot.tif
- __MACOSX/Figure 3A_Source Data/._Figure_3A-Source_data_1_raw_input_anti_Myc_immunoblot.tif
- Figure 3A_Source Data/Figure_3A-Source_data_1_raw_input_anti_Flag_immunoblot.tif
- __MACOSX/Figure 3A_Source Data/._Figure_3A-Source_data_1_raw_input_anti_Flag_immunoblot.tif
