# Supplementary material for: The amyloid precursor protein is a conserved Wnt receptor
Source: eLife. 2021 Sep 9;10:e69199. doi: 10.7554/eLife.69199 (PMC8437438; doi:10.7554/eLife.69199)
Supplement: Figure 3—figure supplement 4—source data 1. [file elife-69199-fig3-figsupp4-data1.zip]

Archive with 14 entries (13 files):
- Figure 3-figure supplement 4/
- __MACOSX/._Figure 3-figure supplement 4
- Figure 3-figure supplement 4/Figure 3-figure supplement 4-Source_data_1_raw_WB_anti_Actin_immunoblot.tif
- __MACOSX/Figure 3-figure supplement 4/._Figure 3-figure supplement 4-Source_data_1_raw_WB_anti_Actin_immunoblot.tif
- Figure 3-figure supplement 4/Figure 3-figure supplement 4-Source_data_1_raw_WB_anti_Golgin97_immunoblot.tif
- __MACOSX/Figure 3-figure supplement 4/._Figure 3-figure supplement 4-Source_data_1_raw_WB_anti_Golgin97_immunoblot.tif
- Figure 3-figure supplement 4/Figure 3-figure supplement 4-Source_data_1_raw_WB_anti_APP_immunoblot.tif
- __MACOSX/Figure 3-figure supplement 4/._Figure 3-figure supplement 4-Source_data_1_raw_WB_anti_APP_immunoblot.tif
- Figure 3-figure supplement 4/Figure 3-figure supplement 4-Source data 1 labeled bands.pdf
- __MACOSX/Figure 3-figure supplement 4/._Figure 3-figure supplement 4-Source data 1 labeled bands.pdf
- Figure 3-figure supplement 4/Figure 3-figure supplement 4-Source_data_1_raw_WB_anti_Lamp1_immunoblot.tif
- __MACOSX/Figure 3-figure supplement 4/._Figure 3-figure supplement 4-Source_data_1_raw_WB_anti_Lamp1_immunoblot.tif
- Figure 3-figure supplement 4/Figure 3-figure supplement 4-Source_data_1_raw_WB_anti_Rab5_immunoblot.tif
- __MACOSX/Figure 3-figure supplement 4/._Figure 3-figure supplement 4-Source_data_1_raw_WB_anti_Rab5_immunoblot.tif
