# Supplementary material for: The amyloid precursor protein is a conserved Wnt receptor
Source: eLife. 2021 Sep 9;10:e69199. doi: 10.7554/eLife.69199 (PMC8437438; doi:10.7554/eLife.69199)
Supplement: Figure 4—source data 1. [file elife-69199-fig4-data1.zip]

Archive with 14 entries (13 files):
- Figure 4A_Source Data/
- __MACOSX/._Figure 4A_Source Data
- Figure 4A_Source Data/Figure_4A-Source_data_1_raw_ipV5_anti_V5_immunoblot.tif
- __MACOSX/Figure 4A_Source Data/._Figure_4A-Source_data_1_raw_ipV5_anti_V5_immunoblot.tif
- Figure 4A_Source Data/Figure 4A-Source data 1 labeled bands.pdf
- __MACOSX/Figure 4A_Source Data/._Figure 4A-Source data 1 labeled bands.pdf
- Figure 4A_Source Data/Figure_4A-Source_data_1_raw_ipFlag_anti_flag_immunoblot.tif
- __MACOSX/Figure 4A_Source Data/._Figure_4A-Source_data_1_raw_ipFlag_anti_flag_immunoblot.tif
- Figure 4A_Source Data/Figure_4A-Source_data_1_raw_ipV5_anti_flag_immunoblot.tif
- __MACOSX/Figure 4A_Source Data/._Figure_4A-Source_data_1_raw_ipV5_anti_flag_immunoblot.tif
- Figure 4A_Source Data/Figure_3A-Source_data_1_raw_input_anti_Flagup_and_anti_V5_down_immunoblot.tif
- __MACOSX/Figure 4A_Source Data/._Figure_3A-Source_data_1_raw_input_anti_Flagup_and_anti_V5_down_immunoblot.tif
- Figure 4A_Source Data/Figure_4A-Source_data_1_raw_ipFlag_anti_V5_immunoblot.tif
- __MACOSX/Figure 4A_Source Data/._Figure_4A-Source_data_1_raw_ipFlag_anti_V5_immunoblot.tif
