# Supplementary material for: The amyloid precursor protein is a conserved Wnt receptor
Source: eLife. 2021 Sep 9;10:e69199. doi: 10.7554/eLife.69199 (PMC8437438; doi:10.7554/eLife.69199)
Supplement: Figure 4—source data 4. [file elife-69199-fig4-data4.zip]

Archive with 8 entries (7 files):
- Figure 4J_Source Data/
- __MACOSX/._Figure 4J_Source Data
- Figure 4J_Source Data/Figure_4J-Source_data_1_raw_WB_anti_Actin_immunoblot.tif
- __MACOSX/Figure 4J_Source Data/._Figure_4J-Source_data_1_raw_WB_anti_Actin_immunoblot.tif
- Figure 4J_Source Data/Figure 4J-Source data 1 labeled bands.pdf
- __MACOSX/Figure 4J_Source Data/._Figure 4J-Source data 1 labeled bands.pdf
- Figure 4J_Source Data/Figure_4J-Source_data_1_raw_WB_anti_APP_immunoblot.tif
- __MACOSX/Figure 4J_Source Data/._Figure_4J-Source_data_1_raw_WB_anti_APP_immunoblot.tif
