# Supplementary material for: The amyloid precursor protein is a conserved Wnt receptor
Source: eLife. 2021 Sep 9;10:e69199. doi: 10.7554/eLife.69199 (PMC8437438; doi:10.7554/eLife.69199)
Supplement: Figure 5—figure supplement 1—source data 1. [file elife-69199-fig5-figsupp1-data1.zip]

Archive with 8 entries (7 files):
- Figure 5 supplement 1B_Source Data/
- __MACOSX/._Figure 5 supplement 1B_Source Data
- Figure 5 supplement 1B_Source Data/Fig 5 supplement 1B-Source_data_1_raw_WB_anti_Flag.tif
- __MACOSX/Figure 5 supplement 1B_Source Data/._Fig 5 supplement 1B-Source_data_1_raw_WB_anti_Flag.tif
- Figure 5 supplement 1B_Source Data/Fig 5 supplement 1B-Source data 1 labeled bands.pdf
- __MACOSX/Figure 5 supplement 1B_Source Data/._Fig 5 supplement 1B-Source data 1 labeled bands.pdf
- Figure 5 supplement 1B_Source Data/Fig 5 supplement 1B-Source_data_1_raw_WB_anti_Actin.tif
- __MACOSX/Figure 5 supplement 1B_Source Data/._Fig 5 supplement 1B-Source_data_1_raw_WB_anti_Actin.tif
